# Supplementary material for: Replacing Sedentary Time with Physical Activity and Sleep: A 24-Hour Movement Behaviour Perspective on Appetite Control
Source: Nutrients. 2025 Oct 7;17(19):3163. doi: 10.3390/nu17193163 (PMC12526340; doi:10.3390/nu17193163)
Supplement: Supplementary file 1 [file nutrients-17-03163-s001.zip]

Archive with 1 entries (1 files):
- nutrients-3891199-supplementary.pdf
